# Supplementary material for: Comparing the Synergistic and Antagonistic Interactions of Ciprofloxacin and Levofloxacin Combined with Rifampin against Drug-Resistant Staphylococcus aureus: A Time–Kill Assay
Source: Antibiotics (Basel). 2023 Apr 6;12(4):711. doi: 10.3390/antibiotics12040711 (PMC10135007; doi:10.3390/antibiotics12040711)
Supplement: Supplementary file 1 [file antibiotics-12-00711-s001.zip]

Archive with 1 entries (1 files):
- antibiotics-2290703-supplementary.pdf
